# Supplementary material for: Breast Cancer Characteristics and Outcomes in Canadian Black Women by Ancestry
Source: Curr Oncol. 2025 Nov 4;32(11):616. doi: 10.3390/curroncol32110616 (PMC12651697; doi:10.3390/curroncol32110616)
Supplement: Supplementary file 1 [file curroncol-32-00616-s001.zip]

Archive with 1 entries (1 files):
- curroncol-3849881-supplementary.docx
